# Supplementary material for: Jasmone Is a Ligand-Selective Allosteric Antagonist of Aryl Hydrocarbon Receptor (AhR)
Source: Int J Mol Sci. 2023 Oct 27;24(21):15655. doi: 10.3390/ijms242115655 (PMC10648586; doi:10.3390/ijms242115655)
Supplement: Supplementary file 1 [file ijms-24-15655-s001.zip]

Archive with 1 entries (1 files):
- ijms-2646880-supplementary.pdf
